# Supplementary material for: Different Types of Chronic Inflammation Engender Distinctive Immunosenescent Profiles in Affected Patients
Source: Int J Mol Sci. 2022 Nov 24;23(23):14688. doi: 10.3390/ijms232314688 (PMC9735546; doi:10.3390/ijms232314688)
Supplement: Supplementary file 1 [file ijms-23-14688-s001.zip]

Archive with 1 entries (1 files):
- ijms-1979896-supplementary.pdf
